# Supplementary material for: A novel hybrid model for species distribution prediction using probabilistic random forest, principal component analysis and genetic algorithm
Source: PLoS One. 2025 Sep 10;20(9):e0326122. doi: 10.1371/journal.pone.0326122 (PMC12422458; doi:10.1371/journal.pone.0326122)
Supplement: S1 File — (CSV) [file pone.0326122.s001.csv]

ID	bio1	bio2	bio3	bio4	bio5	bio6	bio7	bio10	bio11	bio12	bio13	bio14	bio15	elevation	hillshade	slope	mean_temperature_of_warmest_quarter	mean_temperature_of_coldest_quarter	Temperature_seasonality	Temperature_seasonality	Isothermalty	Max_Temperature_of_warmest_month	GHSpop_90m	x	y	pa
1	-0.118970081210136	-1.69785702228546	0.432115346193314	-1.16510081291199	-1.41648209095001	1.40265011787415	-1.58362185955048	-0.639405190944672	0.590904951095581	0.526005923748016	0.890750765800476	1.48399341106415	-0.970008134841919	-1.39304757118225	0.282758772373199	-0.355151742696762	0.218215778470039	0.218233734369278	0.218215778470039	0.218215778470039	0.190530642867088	0.216282337903976	0.714453876018524	3.17916666666667	6.54583333333333	1
2	0.333632856607437	-0.647660136222839	0.647280395030975	-0.664489388465881	-0.127466589212418	1.26205456256866	-0.76580274105072	-0.112489134073257	0.867969274520874	0.854807138442993	0.438416659832001	0.287192761898041	-0.854990720748901	-1.10937905311584	0.127804785966873	-0.337624073028564	0.218311369419098	0.218568459153175	0.218311369419098	0.218311369419098	0.215093329548836	0.217572063207626	0.493558943271637	8.00416666666667	6.47083333333333	1
3	0.685657322406769	0.865858912467957	-0.998099505901337	2.19018769264221	1.00042188167572	-1.40926146507263	1.34818208217621	1.11698162555695	-1.34854543209076	-1.3318954706192	-1.63523554801941	-0.573919892311096	1.98003327846527	-0.217939212918282	0.0145145682618022	-0.605301797389984	0.22051040828228	0.219477012753487	0.22051040828228	0.22051040828228	0.226896792650223	0.220820292830467	-0.169125765562057	12.1125	14.2041666666667	1
4	0.836524963378906	0.865858912467957	-0.63105320930481	1.48992776870728	1.00042188167572	-0.959355533123016	1.10129344463348	1.18723714351654	-0.517352402210236	-1.07840406894684	-1.09752106666565	-0.573919892311096	1.47644340991974	-0.126715749502182	0.0255817621946335	-0.588589668273926	0.22036699950695	0.220337733626366	0.22036699950695	0.22036699950695	0.226705640554428	0.220151543617249	-0.169125765562057	10.0541666666667	13.3875	1
5	0.63536810874939	-0.184338003396988	0.381488263607025	-0.444975256919861	0.302205204963684	0.868386924266815	-0.302886337041855	0.309043705463409	1.14503359794617	0.0452911183238029	-0.145621165633202	-0.457158863544464	-0.581435799598694	-0.862190723419189	0.19898484647274	-0.22679391503334	0.218789428472519	0.218425005674362	0.218789428472519	0.218789428472519	0.219967633485794	0.219435021281242	-0.169125765562057	10.5041666666667	7.92916666666667	1
6	-4.6449990272522	-0.0607854165136814	0.887759029865265	-0.993263959884644	-2.41009783744812	-1.85916721820831	-0.364608496427536	-3.73064589500427	-4.4516658782959	1.9545636177063	1.59286773204803	0.681261301040649	-1.01352822780609	5.07508182525635	2.69822287559509	1.52280712127686	0.213196262717247	0.213069349527359	0.213196262717247	0.213196262717247	0.213946431875229	0.213464021682739	1.70848095417023	10.2708333333333	5.95416666666667	1
7	0.333632856607437	1.39095747470856	-0.669023454189301	2.39678931236267	0.919858455657959	-2.02788186073303	1.64136254787445	0.976470649242401	-1.90267407894135	-1.27366614341736	-1.52442264556885	-0.573919892311096	1.6287636756897	0.261660724878311	0.141428664326668	-0.4038405418396	0.22022357583046	0.2196204662323	0.22022357583046	0.22022357583046	0.226562291383743	0.220247060060501	-0.169125765562057	9.62916666666667	14.6541666666667	1
8	-0.118970081210136	-0.647660136222839	0.65993720293045	-0.665482640266418	-0.315447986125946	1.06522071361542	-0.76580274105072	-0.39351099729538	0.36925345659256	1.17610323429108	0.970681309700012	0.856402814388275	-0.842556357383728	-0.627540230751038	0.452643245458603	-0.0966912135481834	0.217928946018219	0.217803373932838	0.217928946018219	0.217928946018219	0.217243760824203	0.217763140797615	1.04579615592957	9.20416666666667	6.67083333333333	1
9	-0.269837737083435	0.340760469436646	0.318204432725906	-0.15692500770092	0.0336603336036205	-0.256377637386322	0.16003006696701	-0.0773613974452019	0.203014865517616	-0.4570332467556	-0.250075817108154	-0.55932480096817	0.046497143805027	0.609962463378906	-0.214590713381767	0.458482086658478	0.218215778470039	0.218281552195549	0.218215778470039	0.218215778470039	0.221592396497726	0.218957334756851	-0.169125765562057	10.1875	9.57083333333333	1
10	0.685657322406769	-0.524107575416565	0.697907447814941	-0.34465429186821	0.114223800599575	1.34641194343567	-0.673219442367554	0.379299163818359	1.03420782089233	-0.0886361673474312	-0.25552561879158	-0.457158863544464	-0.481961250305176	-0.991247475147247	0.138209670782089	-0.188968241214752	0.218837231397629	0.218855366110802	0.218837231397629	0.218837231397629	0.217769414186478	0.218909576535225	0.493558943271637	8.72916666666667	7.82916666666667	1
11	-0.118970081210136	-1.23453497886658	0.799161672592163	-1.10451090335846	-1.0673736333847	1.20581638813019	-1.27501082420349	-0.604277431964874	0.590904951095581	0.164078801870346	0.0333142168819904	1.16290056705475	-1.18450009822845	-1.18774151802063	0.25281497836113	-0.463504999876022	0.218215778470039	0.21837717294693	0.218215778470039	0.218215778470039	0.196981936693192	0.216473400592804	0.0517691299319267	2.32083333333333	6.6625	1
12	1.18854939937592	0.989411532878876	-0.276663661003113	1.11943554878235	1.0272763967514	-0.734402656555176	0.993279576301575	1.25749254226685	0.258427709341049	-1.04372537136078	-1.07663011550903	-0.573919892311096	1.15315115451813	-0.480013191699982	-0.303023099899292	-0.281411707401276	0.221084073185921	0.221246287226677	0.221084073185921	0.221084073185921	0.227518036961555	0.220820292830467	-0.169125765562057	2.15416666666667	13.9875	1
13	-0.118970081210136	0.433424890041351	-0.491828739643097	0.508570373058319	0.517041087150574	-0.59380704164505	0.622946500778198	0.273915946483612	-0.240288078784943	-0.312754094600677	0.387551754713058	-0.573919892311096	0.553195476531982	0.259633123874664	0.573645532131195	-0.0954824090003967	0.21893285214901	0.21919010579586	0.21893285214901	0.21893285214901	0.221783563494682	0.21929170191288	-0.169125765562057	6.69583333333333	12.0375	1
14	-2.28140640258789	-0.0298972725868225	1.191521525383	-0.701240599155426	-1.14793717861176	-0.396973192691803	-0.441761255264282	-1.8688759803772	-1.95808696746826	1.54812347888947	1.30493628978729	-0.427968591451645	-0.739973306655884	2.61450028419495	0.373211354017258	1.63635742664337	0.215490892529488	0.215221166610718	0.215490892529488	0.215490892529488	0.219394192099571	0.216091260313988	-0.169125765562057	12.8708333333333	6.82083333333333	1
15	1.08797109127045	0.927635252475739	-0.264006912708282	0.878069341182709	0.946712911128998	-0.734402656555176	0.946987986564636	1.11698162555695	0.36925345659256	-0.984978437423706	-0.968542218208313	-0.573919892311096	1.04745960235596	-0.388816177845001	-0.00260179187171161	-0.585202515125275	0.22074943780899	0.221150651574135	0.22074943780899	0.22074943780899	0.225893259048462	0.220676973462105	-0.169125765562057	4.07083333333333	13.6875	1
16	0.534789741039276	0.248096033930779	0.444772094488144	-0.133086368441582	0.436477661132812	0.390361994504929	0.0365856997668743	0.414426892995834	0.867969274520874	-0.0697440057992935	0.179550752043724	-0.573919892311096	-0.0902803242206573	-0.568534374237061	-0.0817740932106972	-0.319379836320877	0.219028443098068	0.218855366110802	0.219028443098068	0.219028443098068	0.219203025102615	0.219960451126099	-0.169125765562057	5.82083333333333	10.1458333333333	1
17	0.886814177036285	0.433424890041351	0.280234128236771	0.0476899892091751	0.758731484413147	0.362242877483368	0.237182796001434	0.765704274177551	1.20044648647308	-0.312107086181641	-0.17741172015667	-0.55932480096817	-0.000131539432913996	-0.503009796142578	0.0170188192278147	-0.444814532995224	0.219315275549889	0.219381377100945	0.219315275549889	0.219315275549889	0.221257895231247	0.220294833183289	-0.169125765562057	2.92083333333333	10.9875	1
18	-1.57735729217529	-0.987429797649384	0.976356387138367	-1.24555623531342	-1.44333648681641	0.502838432788849	-1.1052747964859	-1.6932373046875	-0.905242502689362	2.3161027431488	2.00614500045776	1.86346673965454	-1.17828297615051	0.155238106846809	-1.51825416088104	0.910202741622925	0.216112345457077	0.216129720211029	0.216112345457077	0.216112345457077	0.204245612025261	0.214610457420349	-0.169125765562057	9.40416666666667	5.1375	1
19	1.13826024532318	0.865858912467957	-0.580426096916199	1.0608321428299	1.26896667480469	-0.621926128864288	1.070432305336	1.25749254226685	0.258427709341049	-1.0271623134613	-0.911319255828857	-0.573919892311096	1.40183746814728	-0.396328836679459	-0.0322556272149086	-0.595791578292847	0.220319181680679	0.220576837658882	0.220319181680679	0.220319181680679	0.223264947533607	0.220485910773277	-0.169125765562057	14.7708333333333	12.7208333333333	1
20	-1.17504346370697	-0.740324676036835	0.887759029865265	-1.0856386423111	-0.933101236820221	0.643434047698975	-0.889247119426727	-1.30683219432831	-0.461939543485641	0.477352172136307	0.196808472275734	0.739641785621643	-1.27775752544403	0.656010091304779	-0.0519487485289574	0.205480560660362	0.216303572058678	0.216703534126282	0.216303572058678	0.216303572058678	0.205392494797707	0.215040355920792	-0.169125765562057	11.6541666666667	4.6375	1
21	-0.370416164398193	0.773194491863251	-0.289320439100266	0.517509877681732	0.436477661132812	-1.01559376716614	0.808113038539886	0.0280218087136745	-0.68359100818634	-0.42843621969223	0.0978036150336266	-0.573919892311096	0.640235662460327	0.392718851566315	-0.13642980158329	-0.476287305355072	0.219076260924339	0.219477012753487	0.219076260924339	0.219076260924339	0.223599463701248	0.21914841234684	0.16221658885479	7.37916666666667	12.2791666666667	1
22	-0.823019087314606	-0.0607854165136814	0.609310150146484	-0.308896332979202	-0.369156986474991	0.109170854091644	-0.272025227546692	-0.639405190944672	-0.68359100818634	0.439050257205963	0.779937982559204	-0.442563712596893	-0.335858047008514	1.10954236984253	0.0959545820951462	-0.112468540668488	0.217259675264359	0.217181712388992	0.217259675264359	0.217259675264359	0.220971167087555	0.217906445264816	-0.169125765562057	7.95416666666667	9.82083333333333	1
23	-0.320126920938492	-0.647660136222839	0.925729334354401	-0.91479504108429	-0.503429412841797	0.980863451957703	-0.827524900436401	-0.709660649299622	0.258427709341049	0.149974375963211	-0.452627062797546	0.433144092559814	-1.17828297615051	-0.811813533306122	-0.306652456521988	-0.0236152894794941	0.217928946018219	0.218090280890465	0.217928946018219	0.217928946018219	0.211652636528015	0.21685554087162	-0.058678325265646	3.7625	7.42083333333333	1
24	0.333632856607437	1.45273375511169	-0.681680262088776	2.53485465049744	0.919858455657959	-2.11223936080933	1.68765425682068	0.976470649242401	-2.01349973678589	-1.30485117435455	-1.6034449338913	-0.573919892311096	1.70647823810577	0.254997670650482	-0.07917620241642	-0.456605494022369	0.22036699950695	0.219572633504868	0.22036699950695	0.22036699950695	0.226323351264	0.220342606306076	-0.169125765562057	9.57083333333333	14.8125	1
25	-1.52706801891327	-0.585883915424347	0.748534560203552	-1.08365213871002	-0.986810207366943	0.334123760461807	-0.750372171401978	-1.5175986289978	-0.794416725635529	0.662133038043976	0.374835550785065	0.360168427228928	-1.17206573486328	0.997280299663544	0.121360927820206	0.461381018161774	0.216064557433128	0.216320991516113	0.216064557433128	0.216064557433128	0.211796000599861	0.215183660387993	-0.169125765562057	12.9041666666667	5.2125	1
26	-0.42070534825325	-1.17275869846344	1.03964018821716	-1.20483183860779	-1.12108254432678	1.12145900726318	-1.25958025455475	-0.885299324989319	0.313840597867966	0.933740139007568	0.439324945211411	0.754236936569214	-1.29019176959991	-1.16655206680298	0.415885359048843	0.332514077425003	0.217928946018219	0.218138083815575	0.217928946018219	0.217928946018219	0.199514672160149	0.216139018535614	-0.169125765562057	4.3625	6.82083333333333	1
27	0.182765200734138	0.865858912467957	-0.542455792427063	0.856217205524445	0.705022513866425	-1.15618932247162	1.0395712852478	0.519810080528259	-0.517352402210236	-0.846134066581726	-0.678794085979462	-0.573919892311096	0.975962221622467	-0.0224038455635309	0.0469234138727188	-0.585145652294159	0.2197455316782	0.220194295048714	0.2197455316782	0.2197455316782	0.223933979868889	0.219817161560059	-0.169125765562057	11.5875	11.8708333333333	1
28	0.987392604351044	-0.46233132481575	0.938386082649231	-0.430076092481613	0.2216417491436	1.48700749874115	-0.688649952411652	0.449554651975632	1.36668503284454	-0.177921026945114	-0.63519561290741	-0.354992926120758	-0.74619048833847	-1.28769481182098	0.042310792952776	-0.441512763500214	0.219028443098068	0.218998834490776	0.219028443098068	0.219028443098068	0.215810149908066	0.218622952699661	-0.169125765562057	6.7625	7.90416666666667	1
29	-2.33169555664062	-0.0607854165136814	0.761191308498383	-0.916781663894653	-1.33591854572296	-0.818759977817535	-0.318316876888275	-2.00938677787781	-1.90267407894135	2.17104697227478	1.9280309677124	0.360168427228928	-0.842556357383728	1.82588827610016	0.285496562719345	0.850470244884491	0.216112345457077	0.215938448905945	0.216112345457077	0.216112345457077	0.21839065849781	0.216521173715591	-0.169125765562057	10.4208333333333	6.67916666666667	1
30	-0.118970081210136	-0.12256170809269	0.951042830944061	-0.653563320636749	-0.127466589212418	0.643434047698975	-0.426330715417862	-0.39351099729538	0.258427709341049	-0.103258185088634	-0.435369312763214	0.112051218748093	-0.926488041877747	-0.226369962096214	0.218107134103775	-0.0778583884239197	0.218072354793549	0.217994630336761	0.218072354793549	0.218072354793549	0.216144651174545	0.218240827322006	-0.058678325265646	4.47916666666667	8.37916666666667	1
31	0.786235809326172	0.834970831871033	-0.64370995759964	1.43529748916626	0.946712911128998	-0.987474620342255	1.08586287498474	1.11698162555695	-0.517352402210236	-1.06792283058167	-1.10387909412384	-0.573919892311096	1.45468330383301	-0.0703700706362724	0.054487444460392	-0.572254717350006	0.220271378755569	0.220242112874985	0.220271378755569	0.220271378755569	0.226227775216103	0.220008224248886	-0.169125765562057	9.6875	13.4041666666667	1
32	0.836524963378906	0.278984189033508	0.482742428779602	-0.091368742287159	0.624459028244019	0.559076726436615	0.0520162433385849	0.625193297863007	1.08962070941925	-0.263323932886124	-0.190127924084663	-0.55932480096817	-0.124474689364433	-0.375675231218338	0.40693598985672	-0.353776395320892	0.218837231397629	0.21875973045826	0.218837231397629	0.218837231397629	0.220636650919914	0.219769388437271	-0.169125765562057	3.5375	10.5125	1
33	-1.77851414680481	-0.369666874408722	1.05229699611664	-0.926714420318604	-1.04051923751831	0.109170854091644	-0.657788932323456	-1.65810942649841	-1.29313254356384	0.755558609962463	0.307621240615845	0.389358669519424	-1.14408850669861	1.90492153167725	-0.122925326228142	0.184539437294006	0.215825527906418	0.215555891394615	0.215825527906418	0.215825527906418	0.218581795692444	0.215900182723999	-0.169125765562057	14.3875	5.69583333333333	1
34	1.18854939937592	0.804082632064819	-0.580426096916199	0.834365129470825	1.37638473510742	-0.425092339515686	1.02414071559906	1.25749254226685	0.812556385993958	-0.872401893138885	-0.686968743801117	-0.573919892311096	1.0692195892334	-0.384760528802872	0.00738128740340471	-0.616182923316956	0.219697713851929	0.219955191016197	0.219697713851929	0.219697713851929	0.223169386386871	0.220199301838875	-0.169125765562057	14.6291666666667	12.0541666666667	1
35	0.836524963378906	-0.46233132481575	0.837131917476654	-0.356573611497879	0.194787248969078	1.40265011787415	-0.657788932323456	0.449554651975632	1.14503359794617	0.167831346392632	-0.0720487460494041	-0.325802683830261	-0.509938478469849	-1.12841725349426	-0.278798341751099	-0.300397843122482	0.218693822622299	0.218664094805717	0.218693822622299	0.218693822622299	0.218103930354118	0.218479663133621	-0.058678325265646	8.07083333333333	7.77083333333333	1
36	0.886814177036285	0.927635252475739	-0.479171961545944	0.592998862266541	1.24211227893829	-0.650045216083527	1.070432305336	0.976470649242401	0.812556385993958	-0.694608628749847	-0.413570076227188	-0.573919892311096	0.75525313615799	-0.324717730283737	-0.0246418528258801	-0.592159509658813	0.219602108001709	0.219859555363655	0.219602108001709	0.219602108001709	0.221735760569572	0.22043813765049	-0.169125765562057	14.4875	11.3291666666667	1
37	-1.47677886486053	-0.802100896835327	0.343517959117889	-1.50877463817596	-1.55075454711914	-0.143901169300079	-0.812094390392303	-1.7283650636673	-0.461939543485641	3.79641962051392	3.54480767250061	3.13324308395386	-1.16273999214172	-0.373080790042877	-4.7912654876709	5.47564172744751	0.216446980834007	0.216464444994926	0.216446980834007	0.216446980834007	0.21184378862381	0.2160434871912	-0.169125765562057	9.64583333333333	5.64583333333333	1
38	-1.52706801891327	-0.647660136222839	0.849788725376129	-1.14920842647552	-1.09422814846039	0.362242877483368	-0.827524900436401	-1.5527263879776	-0.739003837108612	0.637029707431793	0.315795958042145	1.29425668716431	-1.40210068225861	1.05568110942841	0.757386744022369	0.874466717243195	0.215825527906418	0.216081902384758	0.215825527906418	0.215825527906418	0.209693357348442	0.214610457420349	-0.169125765562057	13.3208333333333	4.77916666666667	1
39	-0.57157301902771	0.618753790855408	-0.542455792427063	0.489698112010956	0.275350719690323	-1.18430840969086	0.808113038539886	-0.147616878151894	-0.960655391216278	-0.477090001106262	-0.120188720524311	-0.573919892311096	0.475481033325195	0.595835626125336	-0.160665839910507	-0.33480316400528	0.218072354793549	0.218616276979446	0.218072354793549	0.218072354793549	0.22149683535099	0.218622952699661	-0.169125765562057	9.37083333333333	10.7458333333333	1
42	0.182765200734138	-0.400555014610291	0.773848056793213	-0.148978784680367	-0.127466589212418	0.95274430513382	-0.59606671333313	0.0631495416164398	0.258427709341049	0.311592906713486	0.483831733465195	-0.311207562685013	-0.441549718379974	-0.156996831297874	-0.341647207736969	-0.130526095628738	0.218215778470039	0.218090280890465	0.218215778470039	0.218215778470039	0.219728693366051	0.218527421355247	-0.169125765562057	7.3125	9.04583333333333	1
43	0.233054414391518	0.309872329235077	-0.37791782617569	0.147017657756805	0.570750057697296	-0.172020301222801	0.422349363565445	0.414426892995834	0.757143497467041	-0.239126443862915	0.0578383542597294	-0.573919892311096	0.164623141288757	0.0378539375960827	0.289131611585617	-0.404415994882584	0.219028443098068	0.219094455242157	0.219028443098068	0.219028443098068	0.220254361629486	0.220151543617249	-0.058678325265646	14.8875	9.5375	1
44	0.534789741039276	1.14385223388672	-0.89684534072876	2.45837235450745	1.08098530769348	-1.66233336925507	1.53334879875183	1.11698162555695	-1.7364354133606	-1.30782735347748	-1.59072864055634	-0.573919892311096	1.80595278739929	0.0319811627268791	0.396716803312302	0.0390543639659882	0.2206060141325	0.219429194927216	0.2206060141325	0.2206060141325	0.226466700434685	0.220868065953255	-0.169125765562057	10.8875	14.5291666666667	1
45	0.534789741039276	0.464313060045242	0.419458597898483	-0.0844158008694649	0.570750057697296	0.193528205156326	0.221752271056175	0.484682381153107	0.978794991970062	-0.17675644159317	0.15139339864254	-0.515539348125458	0.0589314587414265	-0.304298043251038	0.103515811264515	-0.437041193246841	0.219171866774559	0.219237923622131	0.219171866774559	0.219171866774559	0.222356989979744	0.220151543617249	-0.169125765562057	2.07083333333333	10.9125	1
46	0.886814177036285	0.773194491863251	-0.39057457447052	0.749936640262604	0.973567366600037	-0.59380704164505	0.88526576757431	0.976470649242401	0.424666345119476	-0.816372454166412	-0.631562411785126	-0.573919892311096	0.960419356822968	-0.289519280195236	0.0657551437616348	-0.303174376487732	0.220414787530899	0.220720291137695	0.220414787530899	0.220414787530899	0.226896792650223	0.220151543617249	-0.169125765562057	5.72083333333333	13.1375	1
47	0.283343613147736	-0.277002424001694	0.685250699520111	-0.319822371006012	-0.0469031259417534	0.840267837047577	-0.488052904605865	0.0982772782444954	0.535492062568665	0.329320460557938	0.556495845317841	-0.369588047266006	-0.385595291852951	-0.413909077644348	-0.363969922065735	-0.213928699493408	0.218406990170479	0.21832937002182	0.218406990170479	0.218406990170479	0.218295067548752	0.218622952699661	-0.058678325265646	7.9875	8.69583333333333	1
48	1.18854939937592	1.39095747470856	-0.555112600326538	1.92696940898895	1.34953022003174	-1.43738055229187	1.56420981884003	1.50338673591614	-0.572765290737152	-1.26693749427795	-1.509889960289	-0.573919892311096	1.56348359584808	-0.443331629037857	-0.0530012249946594	-0.553877770900726	0.219888940453529	0.218711912631989	0.219888940453529	0.219888940453529	0.221401244401932	0.220342606306076	-0.169125765562057	13.2041666666667	13.9791666666667	1
49	0.484500467777252	1.26740491390228	-0.466515183448792	1.74817967414856	0.839294910430908	-1.60609519481659	1.36361277103424	0.941342949867249	-1.18230676651001	-1.14232683181763	-1.21923339366913	-0.573919892311096	1.47333478927612	0.14636118710041	0.0834065824747086	-0.47052988409996	0.220271378755569	0.22009864449501	0.220271378755569	0.220271378755569	0.227900326251984	0.220055997371674	-0.058678325265646	7.44583333333333	14.5291666666667	1
50	-1.77851414680481	-0.338778734207153	0.963699579238892	-0.910822033882141	-1.01366472244263	0.0529326237738132	-0.611497282981873	-1.65810942649841	-1.29313254356384	0.809647083282471	0.42388379573822	0.433144092559814	-1.13476276397705	1.87248516082764	-0.393231898546219	0.344659715890884	0.215825527906418	0.215603709220886	0.215825527906418	0.215825527906418	0.218103930354118	0.215947955846786	-0.169125765562057	14.2291666666667	5.74583333333333	1
51	0.182765200734138	0.155431598424911	0.520712733268738	-0.264198869466782	0.275350719690323	0.418481141328812	-0.0714281350374222	0.133405014872551	0.535492062568665	1.36774218082428	1.32310223579407	-0.282017290592194	-0.674693167209625	-0.401260524988174	0.391148209571838	-0.0822816342115402	0.218359187245369	0.218090280890465	0.218359187245369	0.218359187245369	0.218581795692444	0.219243943691254	-0.169125765562057	11.4208333333333	7.59583333333333	1
52	0.786235809326172	0.248096033930779	-0.0361850745975971	-0.0645502731204033	0.59760457277298	0.221647307276726	0.221752271056175	0.695448756217957	1.25585925579071	-0.668728947639465	-0.605221629142761	-0.55932480096817	0.0496057197451591	-0.624068081378937	1.45452070236206	0.482323795557022	0.219124063849449	0.219142273068428	0.219124063849449	0.219124063849449	0.22116231918335	0.220055997371674	1.15624368190765	11.0625	9.3625	1
54	-1.87909257411957	-0.215226143598557	1.0776104927063	-0.753884255886078	-0.986810207366943	-0.0314247235655785	-0.549775063991547	-1.65810942649841	-1.4593710899353	0.790366768836975	0.444774776697159	-0.0339000821113586	-0.985550999641418	2.18038153648376	-0.381547659635544	0.0954246893525124	0.215682104229927	0.215364620089531	0.215682104229927	0.215682104229927	0.218677386641502	0.216091260313988	-0.169125765562057	14.1291666666667	6.1375	1
55	0.836524963378906	0.587865650653839	-0.226036608219147	0.387390583753586	0.919858455657959	-0.143901169300079	0.607515931129456	0.871087431907654	0.978794991970062	-0.570127427577972	-0.287316173315048	-0.573919892311096	0.761470258235931	-0.306621432304382	-0.48994180560112	-0.251522332429886	0.219936743378639	0.219955191016197	0.219936743378639	0.219936743378639	0.223408326506615	0.220390379428864	-0.169125765562057	5.02083333333333	12.3708333333333	1
56	-0.219548508524895	0.402536779642105	-0.39057457447052	0.15297731757164	0.302205204963684	-0.621926128864288	0.514932632446289	0.0631495416164398	0.0921891182661057	-0.489124029874802	-0.599771857261658	-0.573919892311096	-0.0125658549368382	0.792246460914612	-1.29364609718323	0.758988738059998	0.218120157718658	0.218425005674362	0.218120157718658	0.218120157718658	0.219872057437897	0.218909576535225	-0.169125765562057	12.3041666666667	10.6125	1
57	-0.118970081210136	0.000990874716080725	0.87510222196579	-0.662502825260162	-0.0737576112151146	0.502838432788849	-0.318316876888275	-0.358383297920227	0.258427709341049	-0.125514686107635	-0.441727429628372	-0.121470853686333	-0.823904931545258	-0.114937730133533	0.0517392121255398	-0.358705520629883	0.218024536967278	0.21794681251049	0.218024536967278	0.218024536967278	0.216957032680511	0.218336343765259	-0.169125765562057	4.34583333333333	8.54583333333333	1
58	-0.470994591712952	-0.740324676036835	1.35605943202972	-1.14324867725372	-0.74511981010437	1.03710162639618	-0.997260928153992	-0.920427024364471	0.258427709341049	1.83189404010773	1.56834363937378	2.33051109313965	-1.17517423629761	-1.27300715446472	-0.0280665922909975	-0.317607372999191	0.217737719416618	0.218090280890465	0.217737719416618	0.217737719416618	0.206157103180885	0.216186791658401	0.714453876018524	6.05416666666667	5.8875	1
59	0.182765200734138	-0.616772055625916	0.634623646736145	-0.598933100700378	-0.127466589212418	1.20581638813019	-0.73494166135788	-0.182744592428207	0.590904951095581	0.634571135044098	0.189542070031166	0.506119728088379	-1.00109386444092	-0.999274611473083	-0.246637150645256	0.795400619506836	0.218359187245369	0.21837717294693	0.218359187245369	0.218359187245369	0.215762346982956	0.21766759455204	-0.169125765562057	7.25416666666667	7.1375	1
60	0.484500467777252	0.804082632064819	-0.64370995759964	0.802580237388611	0.973567366600037	-0.903117299079895	1.05500173568726	0.730576574802399	-0.0740494802594185	-0.721135258674622	-0.512574911117554	-0.573919892311096	0.804990410804749	-0.235685676336288	0.028541648760438	-0.605518221855164	0.219697713851929	0.219668284058571	0.219697713851929	0.219697713851929	0.222930446267128	0.220199301838875	-0.169125765562057	13.2291666666667	11.6458333333333	1
61	-1.57735729217529	-0.678548336029053	0.938386082649231	-1.1909259557724	-1.17479169368744	0.334123760461807	-0.858386039733887	-1.62298178672791	-0.739003837108612	0.683613181114197	0.363027632236481	1.46939826011658	-1.42696928977966	1.09702682495117	0.173336640000343	0.933900415897369	0.215729907155037	0.216034084558487	0.215729907155037	0.215729907155037	0.209884509444237	0.214514911174774	-0.169125765562057	13.3791666666667	4.7375	1
62	1.23883867263794	0.680530071258545	-0.25135013461113	0.444007366895676	1.18840336799622	-0.0314247235655785	0.700099229812622	1.22236478328705	1.532923579216	-0.611793637275696	-0.247350916266441	-0.573919892311096	0.568738400936127	-0.529690504074097	-0.108699537813663	-0.307882130146027	0.220032349228859	0.220385566353798	0.220032349228859	0.220032349228859	0.22455520927906	0.220533683896065	-0.169125765562057	2.34583333333333	12.3958333333333	1
63	1.3394170999527	0.680530071258545	-0.327290743589401	0.531415700912476	1.24211227893829	-0.0876629501581192	0.761821389198303	1.25749254226685	1.42209792137146	-0.653459906578064	-0.284591287374496	-0.573919892311096	0.658887147903442	-0.653080105781555	0.836608231067657	0.00465633906424046	0.22012796998024	0.22048120200634	0.22012796998024	0.22012796998024	0.223981767892838	0.220724746584892	-0.169125765562057	2.4375	12.5125	1
64	0.484500467777252	-0.678548336029053	0.470085650682449	-0.574101209640503	0.00680584972724319	1.34641194343567	-0.73494166135788	0.0631495416164398	0.978794991970062	0.758405387401581	0.369385719299316	0.228812262415886	-0.811470568180084	-1.3070160150528	0.0280589070171118	-0.50475287437439	0.218454793095589	0.218472823500633	0.218454793095589	0.218454793095589	0.216670304536819	0.21800197660923	0.0517691299319267	8.3625	6.5375	1
65	-2.08024954795837	-0.369666874408722	1.00166988372803	-0.984324395656586	-1.20164608955383	-0.0876629501581192	-0.642358362674713	-1.90400373935699	-1.57019686698914	0.635088741779327	0.253123164176941	1.00235414505005	-1.11921989917755	1.94113087654114	-0.876144289970398	0.206557363271713	0.215634301304817	0.215747162699699	0.215634301304817	0.215634301304817	0.210649102926254	0.214849293231964	-0.058678325265646	10.6708333333333	5.25416666666667	1
66	0.132475972175598	0.248096033930779	-0.200723066926003	-0.00694022700190544	0.329059720039368	-0.172020301222801	0.283474445343018	0.273915946483612	0.757143497467041	0.0141061181202531	0.44840794801712	-0.573919892311096	0.0433885641396046	-0.112909570336342	-0.39981535077095	-0.272242456674576	0.21893285214901	0.218903183937073	0.21893285214901	0.21893285214901	0.222213640809059	0.219817161560059	-0.169125765562057	14.5125	8.8375	1
67	-0.320126920938492	-1.14187049865723	1.46997034549713	-1.2594621181488	-1.12108254432678	1.23393547534943	-1.32130241394043	-0.885299324989319	0.480079174041748	1.54708826541901	1.26860415935516	2.14077425003052	-1.24356305599213	-1.40821504592896	-0.0841643214225769	-0.464444518089294	0.217498704791069	0.217898994684219	0.217498704791069	0.217498704791069	0.203576594591141	0.215661332011223	-0.169125765562057	6.89583333333333	4.84583333333333	1
68	-1.12475430965424	0.464313060045242	-0.365261048078537	0.155957147479057	-0.154321074485779	-1.18430840969086	0.561224341392517	-0.604277431964874	-1.18230676651001	-0.444740414619446	-0.352713882923126	-0.573919892311096	0.13042876124382	1.27894806861877	-0.133739873766899	0.171269953250885	0.217355281114578	0.217803373932838	0.217355281114578	0.217355281114578	0.220971167087555	0.218288570642471	-0.169125765562057	9.12083333333333	10.5458333333333	1
70	-0.521283745765686	0.618753790855408	-0.504485487937927	0.263231039047241	0.329059720039368	-1.07183194160461	0.777251958847046	-0.112489134073257	-0.461939543485641	-0.203671276569366	0.360302716493607	-0.573919892311096	0.450612396001816	0.475547701120377	0.227909758687019	-0.338685750961304	0.218502596020699	0.218807563185692	0.218502596020699	0.218502596020699	0.22183133661747	0.219196185469627	1.92937576770782	10.0208333333333	10.4625	1
71	0.0318975560367107	-0.585883915424347	1.09026730060577	-0.908835411071777	-0.369156986474991	1.12145900726318	-0.827524900436401	-0.463766485452652	0.590904951095581	-0.0416645668447018	-0.560714900493622	0.535309970378876	-1.11921989917755	-1.08155167102814	-0.326494634151459	-0.0477030947804451	0.218359187245369	0.218616276979446	0.218359187245369	0.218359187245369	0.21184378862381	0.217094376683235	-0.169125765562057	3.35416666666667	7.4125	1
72	-0.722440600395203	0.433424890041351	-0.580426096916199	0.435067892074585	0.141078278422356	-1.01559376716614	0.638377070426941	-0.217872336506844	-0.960655391216278	-0.349373817443848	0.191358655691147	-0.573919892311096	0.441286653280258	0.74315333366394	-0.369182556867599	-0.328970432281494	0.218167960643768	0.218664094805717	0.218167960643768	0.218167960643768	0.222309201955795	0.218622952699661	-0.169125765562057	7.65416666666667	11.5208333333333	1
73	0.987392604351044	0.155431598424911	0.571339786052704	-0.196656078100204	0.570750057697296	0.755910515785217	-0.0868586823344231	0.660321056842804	1.25585925579071	-0.241585001349449	-0.359071969985962	-0.544729650020599	-0.127583265304565	-0.627220332622528	-0.426803886890411	-0.185484439134598	0.219028443098068	0.218951001763344	0.219028443098068	0.219028443098068	0.219011887907982	0.220008224248886	-0.058678325265646	4.2875	9.77916666666667	1
74	-1.67793560028076	-0.184338003396988	0.773848056793213	-0.592973470687866	-0.771974325180054	-0.00330560724250972	-0.441761255264282	-1.41221535205841	-1.34854543209076	1.30459570884705	0.94343227148056	-0.0193049516528845	-0.985550999641418	1.9186760187149	0.0114433653652668	0.319999516010284	0.215921133756638	0.215603709220886	0.215921133756638	0.215921133756638	0.216240227222443	0.216425627470016	-0.169125765562057	12.0041666666667	6.12083333333333	1
75	1.28912782669067	0.989411532878876	-0.289320439100266	1.21081697940826	1.05413091182709	-0.762521743774414	1.02414071559906	1.32774794101715	0.203014865517616	-1.01810443401337	-0.983075082302094	-0.573919892311096	1.19045412540436	-0.482266575098038	0.051974143832922	-0.424989759922028	0.221131861209869	0.221485376358032	0.221131861209869	0.221131861209869	0.227470248937607	0.22091580927372	-0.169125765562057	2.52916666666667	14.1875	1
76	-1.77851414680481	-0.12256170809269	0.647280395030975	-1.11841678619385	-1.01366472244263	-0.453211456537247	-0.333747446537018	-1.7986204624176	-1.18230676651001	2.36178016662598	1.89987361431122	1.07532978057861	-1.07259118556976	1.26584827899933	3.87054634094238	3.53470134735107	0.216160148382187	0.216081902384758	0.216160148382187	0.216160148382187	0.213850855827332	0.216377854347229	-0.169125765562057	10.0458333333333	6.2125	1
77	-1.62764644622803	-0.616772055625916	1.76107609272003	-1.3985208272934	-1.36277306079865	0.390361994504929	-0.997260928153992	-1.76349270343781	-0.68359100818634	0.48796284198761	-0.0130091533064842	1.55696904659271	-1.50468373298645	0.993104875087738	-0.175077587366104	-0.0353405848145485	0.215777724981308	0.216225355863571	0.215777724981308	0.215777724981308	0.206013739109039	0.214228302240372	-0.169125765562057	13.1875	4.0375	1
78	-0.621862232685089	-0.493219465017319	1.09026730060577	-0.947573244571686	-0.53028392791748	0.812148690223694	-0.750372171401978	-0.920427024364471	-0.0740494802594185	0.335143387317657	-0.111105710268021	0.827212631702423	-1.21558594703674	-0.235916182398796	-0.519840598106384	-0.0764339342713356	0.217546492815018	0.217564269900322	0.217546492815018	0.217546492815018	0.213755279779434	0.21718992292881	-0.169125765562057	4.55416666666667	7.85416666666667	1
79	-0.219548508524895	0.340760469436646	0.0903826057910919	-0.0814359709620476	0.167932778596878	-0.256377637386322	0.237182796001434	-0.0071059288457036	0.313840597867966	-0.447975367307663	-0.26370033621788	-0.573919892311096	0.0589314587414265	0.407617598772049	0.34449627995491	1.12581431865692	0.218167960643768	0.218281552195549	0.218167960643768	0.218167960643768	0.220254361629486	0.218861803412437	-0.169125765562057	10.0791666666667	9.67083333333333	1
80	-0.370416164398193	-0.0916735678911209	0.824475169181824	-0.71812629699707	-0.208030059933662	0.474719345569611	-0.380039066076279	-0.604277431964874	0.0921891182661057	2.47215700149536	2.07699251174927	0.652070999145508	-0.948248088359833	-0.321782380342484	-0.666195452213287	2.8786883354187	0.217594295740128	0.21746863424778	0.217594295740128	0.217594295740128	0.216526955366135	0.217763140797615	-0.169125765562057	9.99583333333333	6.72083333333333	1
81	-0.0183916576206684	-0.647660136222839	0.786504864692688	-0.815467417240143	-0.422865957021713	1.00898253917694	-0.796663880348206	-0.428638756275177	0.480079174041748	-0.0282071400433779	-0.755999743938446	0.725046634674072	-1.33060324192047	-0.822425246238708	0.209655538201332	-0.448697835206985	0.218215778470039	0.218472823500633	0.218215778470039	0.218215778470039	0.213277399539948	0.217476531863213	6.12637948989868	2.0625	7.17916666666667	1
82	-0.0686808750033379	0.556977510452271	-0.226036608219147	0.0894076153635979	0.382768660783768	-0.650045216083527	0.576654851436615	0.133405014872551	0.203014865517616	-0.47980734705925	-0.166512086987495	-0.573919892311096	0.307617753744125	0.103838965296745	0.0874185934662819	-0.158661186695099	0.218741610646248	0.218855366110802	0.218741610646248	0.218741610646248	0.22044549882412	0.219387248158455	0.272664040327072	10.2291666666667	10.0125	1
83	-0.973886668682098	-1.17275869846344	1.41934323310852	-1.33097803592682	-1.47019100189209	0.896506071090698	-1.33673298358917	-1.34195983409882	-0.184875220060349	0.773415565490723	0.342136681079865	1.83427655696869	-1.34925472736359	-0.274986445903778	-0.523991107940674	0.386206269264221	0.216542601585388	0.216990441083908	0.216542601585388	0.216542601585388	0.197459802031517	0.214992582798004	-0.169125765562057	10.8541666666667	4.1375	1
84	1.18854939937592	0.927635252475739	-0.415888130664825	0.995275914669037	1.10783982276917	-0.734402656555176	1.0395712852478	1.25749254226685	0.424666345119476	-1.00335299968719	-1.06845533847809	-0.573919892311096	0.963527858257294	-0.361971646547318	0.0469053350389004	-0.544144570827484	0.22074943780899	0.221198484301567	0.22074943780899	0.22074943780899	0.225463166832924	0.220676973462105	-0.169125765562057	5.3625	13.9708333333333	1
85	0.735946536064148	-0.400555014610291	0.634623646736145	-0.334721505641937	0.248496249318123	1.29017376899719	-0.565205633640289	0.449554651975632	1.08962070941925	-0.0548631995916367	-0.25461733341217	-0.398778319358826	-0.422898262739182	-0.917158246040344	0.424112468957901	-0.338684946298599	0.218837231397629	0.218568459153175	0.218837231397629	0.218837231397629	0.218964099884033	0.219196185469627	-0.169125765562057	9.22916666666667	8.12083333333333	1
86	-1.02417588233948	0.618753790855408	-0.238693356513977	0.103313483297825	-0.0737576112151146	-1.26866579055786	0.653807580471039	-0.569149672985077	-1.07148110866547	-0.415366977453232	-0.204660758376122	-0.573919892311096	0.214360401034355	1.18390440940857	-0.107590705156326	-0.336421281099319	0.217355281114578	0.217851191759109	0.217355281114578	0.217355281114578	0.221066743135452	0.218145281076431	-0.169125765562057	9.2125	10.3875	1
87	0.434211254119873	1.11296403408051	-0.618396461009979	1.81770896911621	0.866149485111237	-1.49361872673035	1.31732106208801	0.941342949867249	-1.29313254356384	-1.16018378734589	-1.25102400779724	-0.573919892311096	1.56970083713531	0.300641477108002	0.0215095691382885	-0.377968937158585	0.220032349228859	0.219524830579758	0.220032349228859	0.220032349228859	0.226801216602325	0.219817161560059	-0.169125765562057	9.40416666666667	14.1041666666667	1
88	-0.772729814052582	0.649641871452332	-0.327290743589401	0.133111774921417	0.141078278422356	-1.15618932247162	0.715529799461365	-0.358383297920227	-0.739003837108612	-0.181414768099785	0.229507327079773	-0.573919892311096	0.251663357019424	0.588438332080841	-0.906185626983643	0.185950890183449	0.218120157718658	0.218472823500633	0.218120157718658	0.218120157718658	0.220875591039658	0.218718498945236	-0.169125765562057	9.84583333333333	10.1208333333333	1
89	-0.621862232685089	0.464313060045242	-0.64370995759964	0.490691393613815	0.194787248969078	-1.09995114803314	0.715529799461365	-0.147616878151894	-0.960655391216278	-0.246760934591293	0.472023814916611	-0.573919892311096	0.484806776046753	0.655080735683441	-0.398691743612289	-0.358005881309509	0.218502596020699	0.218903183937073	0.218502596020699	0.218502596020699	0.222978234291077	0.218909576535225	0.383111506700516	8.2625	11.3958333333333	1
90	1.08797109127045	-0.0916735678911209	0.216950282454491	-0.20162245631218	0.59760457277298	0.95274430513382	-0.179441958665848	0.730576574802399	1.47751080989838	-0.530013918876648	-0.760541260242462	-0.530134499073029	-0.286120772361755	-1.0594140291214	0.0161402244120836	-0.609427154064178	0.219124063849449	0.218807563185692	0.219124063849449	0.219124063849449	0.219537541270256	0.219912692904472	-0.169125765562057	10.5708333333333	8.62916666666667	1
91	-0.269837737083435	0.742306411266327	-0.529799044132233	0.934686064720154	0.382768660783768	-1.29678499698639	0.931557476520538	0.203660488128662	-1.12689399719238	-0.533248841762543	0.0787292867898941	-0.573919892311096	0.954202175140381	0.447204142808914	-0.152950048446655	-0.402576714754105	0.219267472624779	0.2196204662323	0.219267472624779	0.219267472624779	0.224650800228119	0.219243943691254	0.383111506700516	8.0625	12.4625	1
92	1.03768181800842	0.804082632064819	-0.162752762436867	0.519496440887451	1.0272763967514	-0.368854105472565	0.792682528495789	0.976470649242401	0.923382163047791	-0.760472297668457	-0.509850025177002	-0.573919892311096	0.814316093921661	-0.456742376089096	0.363993227481842	-0.278969198465347	0.220701619982719	0.22091156244278	0.220701619982719	0.220701619982719	0.224077343940735	0.220724746584892	-0.169125765562057	4.20416666666667	12.9375	1
93	-1.87909257411957	-0.400555014610291	0.672593951225281	-0.636677622795105	-0.906246781349182	0.0810517370700836	-0.565205633640289	-1.5527263879776	-1.51478397846222	1.22618043422699	0.86168509721756	0.17043174803257	-1.09124279022217	1.98654127120972	-1.23000359535217	1.60770571231842	0.215682104229927	0.215460270643234	0.215682104229927	0.215682104229927	0.21461546421051	0.215804651379585	-0.169125765562057	11.9708333333333	5.7375	1
94	0.987392604351044	-0.369666874408722	0.87510222196579	-0.464840769767761	0.302205204963684	1.40265011787415	-0.59606671333313	0.484682381153107	1.36668503284454	-0.300073057413101	-0.722392559051514	-0.369588047266006	-0.727539002895355	-1.28931570053101	0.0168010052293539	-0.601568877696991	0.218502596020699	0.218138083815575	0.218502596020699	0.218502596020699	0.217195972800255	0.218384116888046	-0.169125765562057	7.14583333333333	7.9375	1
95	-1.72822499275208	-1.17275869846344	1.33074593544006	-1.31011927127838	-1.81929934024811	0.502838432788849	-1.32130241394043	-1.8688759803772	-1.01606822013855	3.73922562599182	3.40220403671265	4.03814125061035	-1.2715402841568	0.228198602795601	-1.20757400989532	0.276783466339111	0.215968936681747	0.216225355863571	0.215968936681747	0.215968936681747	0.198367774486542	0.21441937983036	-0.169125765562057	9.02083333333333	5.10416666666667	1
96	-0.521283745765686	-0.616772055625916	0.710564255714417	-0.692301154136658	-0.637701869010925	0.727791368961334	-0.76580274105072	-0.639405190944672	-0.0740494802594185	0.260868757963181	-0.186494722962379	-0.0484952107071877	-0.889185070991516	0.257233321666718	-1.86202204227448	3.27751731872559	0.217164054512978	0.21703827381134	0.217164054512978	0.217164054512978	0.214328736066818	0.216664463281631	-0.169125765562057	6.77083333333333	7.57083333333333	1
97	0.0318975560367107	0.0627671629190445	1.05229699611664	-0.726072490215302	-0.0737576112151146	0.502838432788849	-0.318316876888275	-0.288127809762955	0.535492062568665	0.0266577564179897	-0.28913277387619	-0.0484952107071877	-0.736864686012268	-0.379992544651031	0.230993881821632	0.00849257875233889	0.218167960643768	0.21794681251049	0.218167960643768	0.218167960643768	0.21767383813858	0.218575194478035	-0.169125765562057	2.25416666666667	8.7375	1
98	1.18854939937592	0.989411532878876	-0.314633995294571	1.18201196193695	1.00042188167572	-0.846879065036774	1.0395712852478	1.25749254226685	0.1476019769907	-1.12265837192535	-1.16655194759369	-0.573919892311096	1.35210025310516	-0.459131628274918	-0.318344503641129	-0.374423980712891	0.22127528488636	0.221150651574135	0.22127528488636	0.22127528488636	0.229620665311813	0.220676973462105	-0.169125765562057	3.87916666666667	14.2791666666667	1
99	1.23883867263794	0.526089370250702	-0.18806628882885	0.376464575529099	1.13469433784485	0.221647307276726	0.530363202095032	1.22236478328705	1.64374935626984	-0.492617785930634	-0.0856732651591301	-0.573919892311096	0.512783944606781	-0.723714828491211	0.567083358764648	-0.171921476721764	0.22022357583046	0.220146462321281	0.22022357583046	0.22022357583046	0.222404778003693	0.220820292830467	0.604006409645081	3.67083333333333	11.9125	1
100	1.08797109127045	0.309872329235077	-0.0488418415188789	-0.121167041361332	0.758731484413147	0.277885556221008	0.283474445343018	0.835959732532501	1.75457513332367	-0.543600738048553	-0.696960151195526	-0.573919892311096	-0.115148954093456	-0.798130631446838	-0.0159952063113451	-0.391436904668808	0.219554305076599	0.219477012753487	0.219554305076599	0.219554305076599	0.221687972545624	0.220485910773277	-0.169125765562057	12.3708333333333	9.30416666666667	1
101	-1.27562201023102	-0.647660136222839	1.26746201515198	-1.20085871219635	-1.12108254432678	0.502838432788849	-0.920108199119568	-1.41221535205841	-0.406526684761047	0.384185373783112	-0.228276580572128	1.62994480133057	-1.58239817619324	0.916314840316772	0.449105888605118	0.183573231101036	0.216255769133568	0.216655731201172	0.216255769133568	0.216255769133568	0.213611930608749	0.215040355920792	-0.169125765562057	13.8791666666667	4.4875	0
104	-0.269837737083435	-0.338778734207153	1.1282377243042	-0.818447232246399	-0.369156986474991	0.784029603004456	-0.642358362674713	-0.604277431964874	0.203014865517616	-0.0292423274368048	-0.524382829666138	0.360168427228928	-1.07880842685699	-0.285643845796585	-0.607028663158417	0.018300499767065	0.217976748943329	0.218042463064194	0.217976748943329	0.217976748943329	0.216192439198494	0.217954203486443	-0.169125765562057	3.92916666666667	8.12083333333333	0
105	0.0318975560367107	0.186319753527641	-0.479171961545944	0.199661329388618	0.463332146406174	-0.200139418244362	0.376057744026184	0.309043705463409	0.480079174041748	-0.295414716005325	0.0224146004766226	-0.573919892311096	0.295183449983597	0.569252073764801	-0.0997193157672882	-0.217244356870651	0.218837231397629	0.219046652317047	0.218837231397629	0.218837231397629	0.221687972545624	0.219530552625656	0.714453876018524	13.8958333333333	10.5541666666667	0
106	0.434211254119873	1.23651683330536	-0.858874976634979	2.57657241821289	1.05413091182709	-1.83104813098907	1.61050152778625	1.04672610759735	-1.90267407894135	-1.34030628204346	-1.67065918445587	-0.573919892311096	1.8556901216507	0.0492073744535446	-0.0714530423283577	0.125929579138756	0.220319181680679	0.219477012753487	0.220319181680679	0.220319181680679	0.225845471024513	0.220533683896065	-0.169125765562057	10.8791666666667	14.6708333333333	0
107	-1.42648959159851	-0.894765377044678	1.16620790958405	-1.26244187355042	-1.33591854572296	0.587195813655853	-1.08984422683716	-1.58785402774811	-0.628178179264069	0.401007145643234	-0.0130091533064842	1.39642262458801	-1.39277482032776	0.856578528881073	0.281349807977676	-0.153614580631256	0.215873315930367	0.216368809342384	0.215873315930367	0.215873315930367	0.203385442495346	0.214180544018745	-0.169125765562057	11.8208333333333	4.15416666666667	0
108	1.23883867263794	0.773194491863251	-0.466515183448792	0.856217205524445	1.08098530769348	-0.537568807601929	0.916126847267151	1.22236478328705	0.590904951095581	-0.962204396724701	-0.958550930023193	-0.573919892311096	1.00704801082611	-0.479286104440689	-0.322884649038315	-0.34205025434494	0.22089284658432	0.221294105052948	0.22089284658432	0.22089284658432	0.226227775216103	0.220676973462105	-0.169125765562057	4.9375	13.6791666666667	0
109	0.484500467777252	-0.647660136222839	0.482742428779602	-0.551255881786346	0.00680584972724319	1.31829285621643	-0.719511091709137	0.0631495416164398	0.923382163047791	0.749735653400421	0.430241912603378	0.0974560901522636	-0.76173335313797	-1.18323254585266	0.0323967933654785	-0.443279415369034	0.218406990170479	0.218472823500633	0.218406990170479	0.218406990170479	0.217291533946991	0.218097507953644	-0.169125765562057	8.5125	6.70416666666667	0
110	-0.0183916576206684	0.186319753527641	-0.12478245049715	0.00398581614717841	0.194787248969078	-0.172020301222801	0.206321716308594	0.168532744050026	0.424666345119476	-0.144148051738739	0.0760043859481812	-0.573919892311096	-0.0187830124050379	0.497716069221497	-1.00374805927277	0.636749505996704	0.218359187245369	0.218568459153175	0.218359187245369	0.218359187245369	0.220349937677383	0.21929170191288	-0.169125765562057	12.2708333333333	9.87083333333333	0
111	-1.37620043754578	0.402536779642105	0.0270987674593925	-0.141032576560974	-0.422865957021713	-1.04371285438538	0.329766094684601	-0.885299324989319	-1.12689399719238	-0.441117227077484	-0.410845160484314	-0.55932480096817	0.0154113546013832	1.4399745464325	0.055048793554306	-0.216343775391579	0.217307463288307	0.217420816421509	0.217307463288307	0.217307463288307	0.220206573605537	0.217858672142029	0.16221658885479	9.47083333333333	9.62916666666667	0
113	1.08797109127045	0.89674711227417	-0.264006912708282	0.765829026699066	1.08098530769348	-0.537568807601929	0.916126847267151	1.11698162555695	0.646317839622498	-0.776129543781281	-0.510758340358734	-0.573919892311096	0.888921976089478	-0.566486358642578	-0.0304416920989752	-0.529767155647278	0.22074943780899	0.221055015921593	0.22074943780899	0.22074943780899	0.225415378808975	0.220581442117691	-0.169125765562057	2.50416666666667	12.9375	0
114	0.333632856607437	0.433424890041351	0.65993720293045	-0.422129899263382	0.329059720039368	0.165409088134766	0.0983078852295876	0.0982772782444954	0.812556385993958	-0.213246777653694	-0.316381841897964	-0.515539348125458	-0.264360725879669	-0.341946363449097	-0.425362110137939	-0.287642002105713	0.218693822622299	0.218520641326904	0.218693822622299	0.218693822622299	0.218964099884033	0.219721615314484	-0.169125765562057	3.62916666666667	9.87916666666667	0
115	-1.47677886486053	-0.554995715618134	0.91307258605957	-1.05286049842834	-1.01366472244263	0.334123760461807	-0.76580274105072	-1.48247075080872	-0.739003837108612	0.736148834228516	0.292180091142654	1.54237389564514	-1.41142630577087	1.16938745975494	0.223939329385757	0.806362569332123	0.216207966208458	0.216464444994926	0.216207966208458	0.216207966208458	0.214185357093811	0.215374737977982	-0.169125765562057	13.8791666666667	5.1375	0
116	-1.32591128349304	0.278984189033508	0.356174767017365	-0.388358473777771	-0.557138383388519	-0.762521743774414	0.0983078852295876	-0.955554842948914	-0.794416725635529	-0.138842731714249	-0.0793151631951332	-0.55932480096817	-0.195972010493279	1.31199431419373	-0.519425511360168	-0.210880964994431	0.217211872339249	0.217325180768967	0.217211872339249	0.217211872339249	0.220923379063606	0.21800197660923	-0.169125765562057	8.50416666666667	10.1541666666667	0
117	-0.219548508524895	0.155431598424911	-0.137439221143723	-0.0138931628316641	0.114223800599575	-0.200139418244362	0.175460621714592	-0.0071059288457036	0.1476019769907	-0.114515833556652	0.145943596959114	-0.573919892311096	-0.0250001717358828	0.765873432159424	0.39937824010849	0.289990812540054	0.218024536967278	0.218233734369278	0.218024536967278	0.218024536967278	0.220732226967812	0.218909576535225	-0.169125765562057	12.4458333333333	9.9625	0
118	0.786235809326172	0.958523333072662	-0.517142295837402	0.722124814987183	1.13469433784485	-0.874998211860657	1.13215446472168	0.871087431907654	0.36925345659256	-0.776517748832703	-0.636103928089142	-0.573919892311096	0.773904621601105	-0.326281130313873	0.0157449562102556	-0.592252314090729	0.21964992582798	0.219668284058571	0.21964992582798	0.21964992582798	0.221735760569572	0.220294833183289	-0.058678325265646	13.8458333333333	11.6541666666667	0
119	-0.672151446342468	0.587865650653839	-0.567769348621368	0.599951803684235	0.194787248969078	-1.24054658412933	0.792682528495789	-0.182744592428207	-1.18230676651001	-0.342515736818314	0.291271805763245	-0.573919892311096	0.540761172771454	0.635536313056946	0.286462277173996	-0.28911304473877	0.218550398945808	0.218951001763344	0.218550398945808	0.218550398945808	0.223121598362923	0.218861803412437	-0.058678325265646	8.0125	11.5791666666667	0
120	0.484500467777252	0.989411532878876	-1.0487265586853	2.62027645111084	0.946712911128998	-1.71857166290283	1.4870570898056	1.08185386657715	-1.90267407894135	-1.40849924087524	-1.83233690261841	-0.573919892311096	2.1603307723999	-0.20948314666748	0.012872458435595	-0.59910774230957	0.22074943780899	0.219477012753487	0.22074943780899	0.22074943780899	0.227231308817863	0.221011355519295	-0.169125765562057	13.2541666666667	14.8458333333333	0
121	-0.0183916576206684	-2.25384378433228	-0.64370995759964	-1.16510081291199	-1.79244482517242	1.59948396682739	-1.90766322612762	-0.639405190944672	0.646317839622498	0.5747891664505	1.11237633228302	1.14830541610718	-0.858099281787872	-1.42557144165039	-0.0616472363471985	-0.518983006477356	0.218167960643768	0.218281552195549	0.218167960643768	0.218167960643768	0.197889909148216	0.216377854347229	2.81295537948608	3.54583333333333	6.4625	0
122	-0.169259294867516	-1.54341638088226	0.723221063613892	-1.19787895679474	-1.30906403064728	1.34641194343567	-1.49103844165802	-0.709660649299622	0.535492062568665	0.856748104095459	0.81899493932724	0.827212631702423	-1.09124279022217	-1.38422298431396	-0.106668397784233	-0.268612712621689	0.218072354793549	0.218185901641846	0.218072354793549	0.218072354793549	0.196599647402763	0.216234564781189	-0.169125765562057	3.9625	6.65416666666667	0
123	0.484500467777252	-0.246114283800125	0.647280395030975	-0.51847767829895	0.0336603336036205	0.840267837047577	-0.441761255264282	0.133405014872551	0.867969274520874	0.133799582719803	-0.17741172015667	-0.325802683830261	-0.652933120727539	-0.654345452785492	-0.223032057285309	-0.126038745045662	0.218502596020699	0.218520641326904	0.218502596020699	0.218502596020699	0.217387124896049	0.218336343765259	-0.169125765562057	7.1625	8.17083333333333	0
124	1.03768181800842	0.865858912467957	-0.706993818283081	1.50879991054535	1.10783982276917	-0.903117299079895	1.13215446472168	1.25749254226685	-0.351113826036453	-1.20275580883026	-1.33277118206024	-0.573919892311096	1.75310683250427	-0.381975442171097	-0.0379758737981319	-0.441137939691544	0.22074943780899	0.22091156244278	0.22074943780899	0.22074943780899	0.227804750204086	0.220247060060501	-0.169125765562057	14.9041666666667	13.5541666666667	0
125	0.534789741039276	0.309872329235077	0.305547654628754	-0.0923620164394379	0.570750057697296	0.362242877483368	0.129168972373009	0.484682381153107	0.923382163047791	-0.0292423274368048	0.226782411336899	-0.573919892311096	-0.0654116943478584	-0.234668508172035	0.517186343669891	-0.267069071531296	0.218837231397629	0.218807563185692	0.218837231397629	0.218837231397629	0.220349937677383	0.219817161560059	-0.169125765562057	14.5791666666667	8.2875	0
126	1.3394170999527	0.526089370250702	-0.441201686859131	0.536382079124451	1.10783982276917	-0.0595438405871391	0.669238090515137	1.25749254226685	1.36668503284454	-0.65540087223053	-0.265516936779022	-0.573919892311096	0.749035954475403	-0.545635044574738	0.621396601200104	-0.174812972545624	0.2206060141325	0.220768108963966	0.2206060141325	0.2206060141325	0.224841937422752	0.220724746584892	-0.169125765562057	2.17916666666667	12.6958333333333	0
127	1.3394170999527	0.958523333072662	-0.289320439100266	1.0469263792038	1.08098530769348	-0.650045216083527	0.977849066257477	1.36287581920624	0.480079174041748	-1.03816115856171	-1.01123237609863	-0.573919892311096	1.12517404556274	-0.684917032718658	-0.0242466144263744	-0.556531310081482	0.22117967903614	0.221581026911736	0.22117967903614	0.22117967903614	0.226179972290993	0.220868065953255	-0.058678325265646	3.00416666666667	13.7708333333333	0
128	-0.269837737083435	-0.678548336029053	0.786504864692688	-0.799574971199036	-0.476574927568436	1.00898253917694	-0.827524900436401	-0.569149672985077	0.258427709341049	1.70133101940155	1.42664861679077	0.870997965335846	-0.979333877563477	-0.583815813064575	-0.296253174543381	-0.396350473165512	0.217737719416618	0.21794681251049	0.217737719416618	0.217737719416618	0.212990686297417	0.216760009527206	1.04579615592957	7.30416666666667	6.4625	0
129	0.333632856607437	-0.215226143598557	1.25480532646179	-0.747924625873566	-0.020048638805747	1.03710162639618	-0.580636203289032	-0.112489134073257	0.812556385993958	-0.255301237106323	-0.914044141769409	0.15583661198616	-1.08813405036926	-1.03100156784058	-0.432904005050659	-0.192146733403206	0.218598201870918	0.218520641326904	0.218598201870918	0.218598201870918	0.214997753500938	0.21800197660923	-0.169125765562057	2.3875	7.9625	0
130	0.132475972175598	-0.184338003396988	1.26746201515198	-0.780702710151672	-0.100612096488476	0.95274430513382	-0.580636203289032	-0.288127809762955	0.590904951095581	-0.0465817041695118	-0.678794085979462	0.199621990323067	-1.06326544284821	-0.698106050491333	-0.259473443031311	-0.198250979185104	0.218454793095589	0.218664094805717	0.218454793095589	0.218454793095589	0.216335788369179	0.218097507953644	0.935348689556122	2.50416666666667	8.05416666666667	0
131	-1.37620043754578	-0.740324676036835	0.887759029865265	-1.1283495426178	-1.04051923751831	0.530957579612732	-0.889247119426727	-1.44734311103821	-0.572765290737152	0.42313426733017	0.093262106180191	0.929378509521484	-1.3679062128067	0.900690853595734	-0.0999109223484993	0.466007769107819	0.216112345457077	0.216512262821198	0.216112345457077	0.216112345457077	0.209836736321449	0.214849293231964	-0.169125765562057	13.1375	4.75416666666667	0
132	0.283343613147736	1.29829299449921	-0.795591175556183	2.35209178924561	0.919858455657959	-1.97164368629456	1.61050152778625	0.941342949867249	-1.90267407894135	-1.25813841819763	-1.4889988899231	-0.573919892311096	1.56659209728241	0.372460007667542	0.016517573967576	-0.0472787171602249	0.22008016705513	0.219285741448402	0.22008016705513	0.22008016705513	0.226849004626274	0.220103770494461	-0.058678325265646	10.1541666666667	14.5541666666667	0
134	0.434211254119873	0.155431598424911	-0.0994689166545868	0.0347773917019367	0.409623175859451	0.109170854091644	0.175460621714592	0.484682381153107	0.867969274520874	-0.644531428813934	-0.460801750421524	-0.573919892311096	0.195708930492401	-0.169036850333214	-0.158624783158302	-0.390470504760742	0.219124063849449	0.219094455242157	0.219124063849449	0.219124063849449	0.222070261836052	0.219864934682846	-0.169125765562057	11.1041666666667	9.75416666666667	0
135	0.233054414391518	-0.246114283800125	1.39402973651886	-0.792622089385986	-0.0737576112151146	1.12145900726318	-0.657788932323456	-0.217872336506844	0.757143497467041	-0.220363676548004	-0.86136269569397	0.433144092559814	-1.12232851982117	-0.90923660993576	0.41194474697113	-0.213412553071976	0.218454793095589	0.218568459153175	0.218454793095589	0.218454793095589	0.216622516512871	0.217906445264816	-0.169125765562057	2.67083333333333	7.94583333333333	0
136	1.03768181800842	0.433424890041351	-0.175409525632858	0.279123455286026	0.919858455657959	0.165409088134766	0.437779903411865	1.04672610759735	1.47751080989838	-0.204706475138664	0.278555601835251	-0.573919892311096	0.307617753744125	-0.645316064357758	0.494526505470276	-0.33046555519104	0.21964992582798	0.2196204662323	0.21964992582798	0.21964992582798	0.221018955111504	0.220485910773277	-0.169125765562057	4.1375	11.2291666666667	0
137	-0.470994591712952	0.0627671629190445	0.26757737994194	-0.452921450138092	-0.127466589212418	-0.0314247235655785	-0.055997584015131	-0.428638756275177	-0.0740494802594185	1.18761968612671	1.21410608291626	-0.311207562685013	-0.705778956413269	0.347294986248016	0.122902289032936	0.206226050853729	0.217785522341728	0.217516452074051	0.217785522341728	0.217785522341728	0.220015421509743	0.218575194478035	-0.169125765562057	11.6958333333333	8.0125	0
138	0.283343613147736	0.618753790855408	-0.441201686859131	0.354612469673157	0.785585999488831	-0.565687894821167	0.761821389198303	0.484682381153107	0.424666345119476	-0.473078638315201	-0.410845160484314	-0.573919892311096	0.211251825094223	0.0761857703328133	-0.327733129262924	-0.333191275596619	0.218980640172958	0.219285741448402	0.218980640172958	0.218980640172958	0.221257895231247	0.219673857092857	-0.058678325265646	12.6958333333333	10.6625	0
139	-0.320126920938492	0.340760469436646	-0.491828739643097	0.235419273376465	0.302205204963684	-0.621926128864288	0.514932632446289	0.0631495416164398	-0.0740494802594185	-0.372924327850342	-0.216468662023544	-0.573919892311096	0.170840293169022	0.807707071304321	-0.156910374760628	-0.398369133472443	0.218311369419098	0.218664094805717	0.218311369419098	0.218311369419098	0.220636650919914	0.218861803412437	-0.169125765562057	11.9791666666667	10.9375	0
140	0.484500467777252	-0.246114283800125	0.634623646736145	-0.524437367916107	0.141078278422356	0.95274430513382	-0.441761255264282	0.168532744050026	0.978794991970062	0.263327330350876	0.105070024728775	-0.413373470306396	-0.643607378005981	-0.818512856960297	-0.0597506947815418	-0.224904730916023	0.218837231397629	0.218711912631989	0.218837231397629	0.218837231397629	0.218964099884033	0.21929170191288	0.0517691299319267	10.0208333333333	7.57083333333333	0
142	-0.118970081210136	0.0627671629190445	0.976356387138367	-0.760837197303772	-0.18117555975914	0.362242877483368	-0.302886337041855	-0.39351099729538	0.424666345119476	-0.0728495642542839	-0.552540183067322	0.0536707006394863	-0.8145791888237	-0.277996748685837	-0.238386482000351	-0.0840108394622803	0.218120157718658	0.217898994684219	0.218120157718658	0.218120157718658	0.217291533946991	0.218527421355247	-0.169125765562057	2.60416666666667	8.7625	0
143	0.786235809326172	0.371648639440536	0.0397555343806744	-0.0436914600431919	0.651313602924347	0.137289971113205	0.29890501499176	0.660321056842804	1.20044648647308	-0.69745534658432	-0.69423520565033	-0.55932480096817	0.0154113546013832	-0.581866025924683	0.274359494447708	-0.257899910211563	0.219267472624779	0.21919010579586	0.219267472624779	0.219267472624779	0.220349937677383	0.220151543617249	-0.169125765562057	10.6708333333333	9.47083333333333	0
144	-1.32591128349304	0.433424890041351	-0.061498612165451	-0.0625637173652649	-0.315447986125946	-1.04371285438538	0.391488283872604	-0.815043866634369	-1.18230676651001	-0.0275601483881474	0.433875143527985	-0.573919892311096	0.0309542492032051	1.2612384557724	0.656769633293152	-0.0788441970944405	0.217355281114578	0.217755541205406	0.217355281114578	0.217355281114578	0.221735760569572	0.218240827322006	-0.169125765562057	8.47083333333333	10.6291666666667	0
145	1.23883867263794	0.495201200246811	-0.339947491884232	0.426128387451172	1.05413091182709	0.0248135067522526	0.592085361480713	1.18723714351654	1.42209792137146	-0.627062678337097	-0.19648602604866	-0.573919892311096	0.752144515514374	-0.546863853931427	0.29305025935173	-0.415465354919434	0.2206060141325	0.220624655485153	0.2206060141325	0.2206060141325	0.222787082195282	0.220868065953255	-0.169125765562057	3.77083333333333	12.5458333333333	0
146	0.63536810874939	-0.369666874408722	0.647280395030975	-0.465834051370621	0.194787248969078	1.17769730091095	-0.534344553947449	0.309043705463409	1.08962070941925	-0.00595062552019954	-0.183769807219505	-0.442563712596893	-0.475744098424911	-0.908239781856537	0.428843051195145	-0.299809366464615	0.218980640172958	0.218903183937073	0.218980640172958	0.218980640172958	0.218008354306221	0.219435021281242	3.47564005851746	9.55416666666667	7.8875	0
147	0.987392604351044	0.495201200246811	-0.18806628882885	0.326800733804703	1.00042188167572	0.109170854091644	0.514932632446289	1.04672610759735	1.47751080989838	-0.292309135198593	0.127777561545372	-0.573919892311096	0.29829204082489	-0.549097895622253	-0.206167563796043	-0.385489881038666	0.219697713851929	0.219811737537384	0.219697713851929	0.219697713851929	0.221640184521675	0.220485910773277	-0.169125765562057	3.52083333333333	11.5125	0
148	-0.169259294867516	0.834970831871033	-0.491828739643097	1.02507424354553	0.463332146406174	-1.29678499698639	0.977849066257477	0.309043705463409	-1.12689399719238	-0.701984286308289	-0.319106727838516	-0.573919892311096	0.96974503993988	0.353226095438004	0.322116553783417	-0.429322332143784	0.21936309337616	0.219668284058571	0.21936309337616	0.21936309337616	0.224507421255112	0.219387248158455	0.383111506700516	7.9375	12.6708333333333	0
149	-1.87909257411957	-0.338778734207153	0.837131917476654	-0.84625905752182	-1.12108254432678	-0.11578207463026	-0.580636203289032	-1.65810942649841	-1.34854543209076	0.713762938976288	0.483831733465195	0.17043174803257	-0.963791012763977	2.02554035186768	0.286923140287399	0.219257935881615	0.215729907155037	0.215412437915802	0.215729907155037	0.215729907155037	0.213229611515999	0.215326964855194	-0.169125765562057	10.7791666666667	5.47083333333333	0
150	-1.47677886486053	-0.585883915424347	0.963699579238892	-1.09259164333344	-1.0673736333847	0.334123760461807	-0.796663880348206	-1.5175986289978	-0.739003837108612	0.529887914657593	0.0987119153141975	1.39642262458801	-1.42386054992676	1.14869916439056	0.266126960515976	-0.254808127880096	0.216207966208458	0.216464444994926	0.216207966208458	0.216207966208458	0.214567676186562	0.215470269322395	-0.169125765562057	13.8041666666667	5.0625	0
151	1.08797109127045	0.89674711227417	-0.466515183448792	0.633723258972168	1.34953022003174	-0.481330573558807	1.0395712852478	1.11698162555695	1.03420782089233	-0.726311206817627	-0.468976467847824	-0.573919892311096	0.798773229122162	-0.354218006134033	0.0153496619313955	-0.620910465717316	0.21964992582798	0.219955191016197	0.21964992582798	0.21964992582798	0.221735760569572	0.22043813765049	3.69653534889221	14.6375	11.5375	0
152	1.18854939937592	0.89674711227417	-0.289320439100266	0.926739811897278	1.00042188167572	-0.621926128864288	0.916126847267151	1.22236478328705	0.480079174041748	-0.908504068851471	-0.807772874832153	-0.573919892311096	0.997722268104553	-0.533626437187195	-0.342500448226929	-0.221455097198486	0.22094064950943	0.221389755606651	0.22094064950943	0.22094064950943	0.226944580674171	0.220676973462105	-0.169125765562057	2.40416666666667	13.4291666666667	0
153	-1.97967100143433	0.0318790189921856	1.14089441299438	-0.66150951385498	-1.01366472244263	-0.368854105472565	-0.380039066076279	-1.62298178672791	-1.62560975551605	0.794895708560944	0.52379697561264	-0.515539348125458	-0.727539002895355	2.33720541000366	0.187503442168236	0.0574286952614784	0.215729907155037	0.215268984436989	0.215729907155037	0.215729907155037	0.22011099755764	0.216377854347229	-0.169125765562057	13.2541666666667	7.07916666666667	0
154	0.534789741039276	0.155431598424911	0.330861210823059	-0.0864023566246033	0.409623175859451	0.446600258350372	-0.00970594305545092	0.414426892995834	0.812556385993958	0.00634221686050296	0.264931082725525	-0.573919892311096	-0.0778460055589676	-0.415441632270813	-0.106003120541573	-0.194735586643219	0.219076260924339	0.218903183937073	0.219076260924339	0.219076260924339	0.219537541270256	0.220103770494461	-0.169125765562057	5.27083333333333	10.3958333333333	0
155	0.735946536064148	-0.369666874408722	0.65993720293045	-0.461860954761505	0.248496249318123	1.26205456256866	-0.549775063991547	0.379299163818359	1.20044648647308	-0.233562305569649	-0.484417587518692	-0.442563712596893	-0.491286993026733	-1.06967031955719	-0.0788439512252808	-0.39448669552803	0.218885034322739	0.218664094805717	0.218885034322739	0.218885034322739	0.220349937677383	0.219243943691254	-0.169125765562057	9.42083333333333	7.82916666666667	0
156	1.28912782669067	0.711418211460114	-0.276663661003113	0.481751888990402	1.16154885292053	-0.143901169300079	0.746390819549561	1.18723714351654	1.25585925579071	-0.757754981517792	-0.489867389202118	-0.573919892311096	0.777013123035431	-0.724549114704132	0.0549291335046291	-0.382081478834152	0.2207972407341	0.220863744616508	0.2207972407341	0.2207972407341	0.224411860108376	0.220868065953255	-0.169125765562057	3.32916666666667	12.6458333333333	0
157	0.484500467777252	0.773194491863251	-0.580426096916199	0.636703073978424	1.00042188167572	-0.734402656555176	0.977849066257477	0.695448756217957	0.258427709341049	-0.568574607372284	-0.384504437446594	-0.573919892311096	0.515892505645752	-0.114674627780914	0.0102409282699227	-0.565767467021942	0.219171866774559	0.219524830579758	0.219171866774559	0.219171866774559	0.222643718123436	0.219721615314484	-0.058678325265646	13.0541666666667	11.1958333333333	0
158	-2.08024954795837	-0.369666874408722	0.710564255714417	-0.756864130496979	-1.17479169368744	-0.228258520364761	-0.549775063991547	-1.76349270343781	-1.62560975551605	1.33772170543671	0.988847315311432	0.447739213705063	-1.05393981933594	2.2770631313324	-0.605324745178223	1.16673696041107	0.215586498379707	0.215508073568344	0.215586498379707	0.215586498379707	0.213325202465057	0.215422496199608	-0.169125765562057	10.9708333333333	5.5625	0
159	-0.320126920938492	-0.987429797649384	0.963699579238892	-1.11245715618134	-0.852537751197815	1.12145900726318	-1.1052747964859	-0.779916167259216	0.36925345659256	0.771733403205872	0.458399295806885	0.856402814388275	-1.15963137149811	-1.29449450969696	-0.0100363213568926	-0.167131170630455	0.218167960643768	0.21832937002182	0.218167960643768	0.218167960643768	0.203146502375603	0.216521173715591	-0.169125765562057	3.92083333333333	6.90416666666667	0
160	-0.269837737083435	-2.56272530555725	-0.934815645217896	-1.34687054157257	-2.19526219367981	1.65572214126587	-2.16998243331909	-0.885299324989319	0.535492062568665	2.46051120758057	3.00981783866882	4.18409252166748	-1.11611139774323	-1.4323947429657	0.0230906382203102	-0.583201289176941	0.217164054512978	0.217325180768967	0.217164054512978	0.217164054512978	0.186420947313309	0.21523143351078	-0.169125765562057	8.57916666666667	4.50416666666667	0
161	0.0318975560367107	0.217207908630371	0.938386082649231	-0.633697807788849	0.0605148263275623	0.390361994504929	-0.179441958665848	-0.217872336506844	0.480079174041748	-0.150100380182266	-0.432644426822662	-0.354992926120758	-0.615630149841309	-0.130782186985016	0.154305934906006	-0.223323300480843	0.218167960643768	0.217994630336761	0.218167960643768	0.218167960643768	0.218151718378067	0.218861803412437	-0.169125765562057	3.47916666666667	9.22916666666667	0
162	-0.320126920938492	-0.709436476230621	0.887759029865265	-0.942606806755066	-0.476574927568436	1.09333980083466	-0.873816609382629	-0.674532890319824	0.313840597867966	2.09961915016174	1.69550585746765	1.46939826011658	-0.935813724994659	-1.09022271633148	0.131897002458572	0.275921493768692	0.217881128191948	0.217851191759109	0.217881128191948	0.217881128191948	0.21528448164463	0.217380985617638	-0.169125765562057	8.92916666666667	6.1875	0
163	1.08797109127045	0.556977510452271	0.0650690719485283	0.213567197322845	0.973567366600037	0.193528205156326	0.453210473060608	1.04672610759735	1.532923579216	-0.41407299041748	0.0251395050436258	-0.55932480096817	0.335594981908798	-0.387661725282669	-0.000658615725114942	-0.229062899947166	0.219697713851929	0.219811737537384	0.219697713851929	0.219697713851929	0.224794149398804	0.220485910773277	-0.169125765562057	2.15416666666667	11.9875	0
164	1.18854939937592	0.89674711227417	-0.289320439100266	0.999249041080475	0.973567366600037	-0.67816436290741	0.931557476520538	1.22236478328705	0.36925345659256	-0.95754599571228	-0.883161902427673	-0.573919892311096	1.06611096858978	-0.497494578361511	0.371127784252167	-0.394254982471466	0.22094064950943	0.221389755606651	0.22094064950943	0.22094064950943	0.225797683000565	0.220629215240479	-0.169125765562057	2.52916666666667	13.6625	0
165	0.836524963378906	-0.12256170809269	0.621966898441315	-0.231420755386353	0.329059720039368	0.95274430513382	-0.333747446537018	0.484682381153107	1.03420782089233	-0.0265249609947205	-0.361796915531158	-0.311207562685013	-0.621847331523895	-1.08601927757263	0.894182920455933	0.34855329990387	0.21893285214901	0.218807563185692	0.21893285214901	0.21893285214901	0.218151718378067	0.219052866101265	-0.169125765562057	6.8625	8.62916666666667	0
167	-2.33169555664062	-0.0916735678911209	1.1282377243042	-0.741964995861053	-1.28220963478088	-0.50944972038269	-0.457191824913025	-1.90400373935699	-1.95808696746826	0.750123858451843	1.21955585479736	-0.530134499073029	-0.404246777296066	2.89798355102539	-0.0229425840079784	0.108840145170689	0.215443074703217	0.215221166610718	0.215443074703217	0.215443074703217	0.219537541270256	0.2160434871912	-0.169125765562057	14.6625	7.07916666666667	0
169	-2.73400902748108	0.0936553105711937	1.432000041008	-0.727065801620483	-1.44333648681641	-0.762521743774414	-0.410900175571442	-2.1850254535675	-2.45680284500122	0.795801520347595	0.730889737606049	-0.530134499073029	-0.578327178955078	3.23767256736755	-0.10624985396862	-0.0313189439475536	0.215108454227448	0.214982077479362	0.215108454227448	0.215108454227448	0.218868523836136	0.215852424502373	-0.169125765562057	13.9791666666667	7.24583333333333	0
170	0.333632856607437	1.02029967308044	-0.504485487937927	1.11347579956055	0.758731484413147	-1.35302317142487	1.17844617366791	0.730576574802399	-0.628178179264069	-0.850663006305695	-0.623387694358826	-0.573919892311096	1.21221423149109	-0.122620910406113	0.0266665313392878	-0.593000710010529	0.22017577290535	0.220624655485153	0.22017577290535	0.22017577290535	0.225893259048462	0.220151543617249	-0.169125765562057	9.6625	12.4291666666667	0
171	0.383922040462494	0.371648639440536	0.0397555343806744	-0.105274617671967	0.517041087150574	-0.00330560724250972	0.29890501499176	0.414426892995834	1.08962070941925	-0.0388178043067455	0.328512161970139	-0.573919892311096	0.0185199342668056	-0.393268883228302	0.553471803665161	-0.070964515209198	0.218980640172958	0.218903183937073	0.218980640172958	0.218980640172958	0.221066743135452	0.220008224248886	-0.169125765562057	14.2541666666667	8.47916666666667	0
172	-1.32591128349304	0.155431598424911	0.571339786052704	-0.837319552898407	-0.503429412841797	-0.368854105472565	-0.0868586823344231	-1.27170443534851	-0.794416725635529	1.5975536108017	1.33127689361572	-0.0193049516528845	-0.879859328269958	0.472466289997101	-4.53545093536377	3.28121948242188	0.217020645737648	0.216847002506256	0.217020645737648	0.217020645737648	0.217626050114632	0.21733321249485	-0.169125765562057	10.7541666666667	6.79583333333333	0
173	-0.118970081210136	-2.68627762794495	-2.13720870018005	-1.28330063819885	-2.11469864845276	1.76819860935211	-2.18541312217712	-0.709660649299622	0.701730608940125	1.17778539657593	0.938890755176544	2.8413405418396	-1.17206573486328	-1.43863666057587	-0.115167319774628	-0.46726667881012	0.217432528734207	0.217732220888138	0.217432528734207	0.217432528734207	0.185894891619682	0.215251132845879	-0.169125765562057	5.97916666666667	4.30416666666667	0
175	-0.370416164398193	0.000990874716080725	0.280234128236771	-0.12315359711647	-0.0737576112151146	0.109170854091644	-0.102289229631424	-0.217872336506844	-0.129462346434593	0.156573683023453	0.814453423023224	-0.573919892311096	0.0806915089488029	0.636510968208313	-0.247949033975601	-0.257476329803467	0.218024536967278	0.218042463064194	0.218024536967278	0.218024536967278	0.221305683255196	0.218766257166862	0.16221658885479	6.84583333333333	10.6375	0
176	-1.0744651556015	-0.338778734207153	0.470085650682449	-0.654556632041931	-0.449720442295074	0.362242877483368	-0.457191824913025	-0.990682542324066	-0.572765290737152	0.932316780090332	0.206799790263176	0.00988530926406384	-1.06015694141388	1.13769257068634	0.404407232999802	-0.000290966418106109	0.216781631112099	0.216655731201172	0.216781631112099	0.216781631112099	0.214519873261452	0.21685554087162	-0.169125765562057	11.3375	6.02083333333333	0
177	-3.08603382110596	-0.215226143598557	0.406801819801331	-0.767790138721466	-1.76559031009674	-1.24054658412933	-0.333747446537018	-2.4309196472168	-2.67845439910889	0.412135422229767	0.415709108114243	-0.354992926120758	-0.553458571434021	3.36787676811218	0.185935124754906	-0.0721277743577957	0.215108454227448	0.215029895305634	0.215108454227448	0.215108454227448	0.219250813126564	0.215661332011223	5.68458938598633	8.99583333333333	9.30416666666667	0
178	-2.02996039390564	-0.987429797649384	1.45731353759766	-1.35680329799652	-1.79244482517242	0.334123760461807	-1.21328854560852	-2.0796422958374	-1.29313254356384	2.90693521499634	3.14424657821655	3.76083374023438	-1.20004296302795	0.946301221847534	0.706442177295685	1.19735062122345	0.215490892529488	0.215555891394615	0.215490892529488	0.215490892529488	0.201521724462509	0.21394170820713	-0.169125765562057	10.0125	4.85416666666667	0
179	0.484500467777252	1.32918107509613	-0.555112600326538	2.07397437095642	0.893003940582275	-1.77480983734131	1.4870570898056	0.976470649242401	-1.51478397846222	-1.22992944717407	-1.42178463935852	-0.573919892311096	1.65052378177643	0.168756201863289	0.156938672065735	-0.361598998308182	0.22051040828228	0.220050826668739	0.22051040828228	0.22051040828228	0.228139266371727	0.220390379428864	-0.169125765562057	8.05416666666667	14.7541666666667	0
180	-0.269837737083435	0.0936553105711937	0.938386082649231	-0.717133045196533	-0.154321074485779	0.334123760461807	-0.272025227546692	-0.463766485452652	0.203014865517616	0.0886395648121834	-0.159245684742928	-0.209041640162468	-0.792819142341614	0.0243813078850508	-0.242910027503967	-0.147987976670265	0.217928946018219	0.217803373932838	0.217928946018219	0.217928946018219	0.217434912919998	0.218336343765259	-0.169125765562057	3.8125	8.85416666666667	0
181	0.0318975560367107	-0.524107575416565	0.811818420886993	-0.57509446144104	-0.18117555975914	1.09333980083466	-0.704080581665039	-0.288127809762955	0.424666345119476	0.517724454402924	0.137768879532814	0.389358669519424	-0.938922345638275	-0.654090046882629	-0.136871159076691	0.298250317573547	0.218072354793549	0.217994630336761	0.218072354793549	0.218072354793549	0.216479167342186	0.217619821429253	-0.169125765562057	7.45416666666667	7.30416666666667	0
182	-0.0183916576206684	-0.184338003396988	1.25480532646179	-0.76481032371521	-0.154321074485779	0.868386924266815	-0.565205633640289	-0.39351099729538	0.424666345119476	-0.21467013657093	-0.754183113574982	0.214217126369476	-1.03839683532715	-0.445806175470352	-0.0335521250963211	-0.302620261907578	0.218167960643768	0.218138083815575	0.218167960643768	0.218167960643768	0.217195972800255	0.218240827322006	-0.169125765562057	3.32916666666667	8.37083333333333	0
183	-1.57735729217529	-0.307890594005585	0.862445473670959	-0.8214271068573	-0.852537751197815	0.109170854091644	-0.549775063991547	-1.44734311103821	-1.07148110866547	0.76513409614563	0.505630910396576	0.199621990323067	-1.06326544284821	1.68653571605682	-0.578753054141998	0.0146425683051348	0.216064557433128	0.215890631079674	0.216064557433128	0.216064557433128	0.218295067548752	0.216091260313988	-0.169125765562057	13.8291666666667	5.92083333333333	0
184	1.18854939937592	0.865858912467957	-0.618396461009979	1.04791963100433	1.24211227893829	-0.67816436290741	1.08586287498474	1.29262030124664	0.36925345659256	-0.990930795669556	-0.857729434967041	-0.573919892311096	1.31168878078461	-0.419006317853928	0.00534696644172072	-0.600122272968292	0.220099851489067	0.220044985413551	0.220099851489067	0.220099851489067	0.222431212663651	0.220328077673912	-0.169125765562057	14.1791666666667	12.5125	0
185	1.59086322784424	1.17474043369293	-0.428544878959656	1.57932257652283	1.26896667480469	-0.987474620342255	1.27102935314178	1.64389753341675	0.203014865517616	-1.2102609872818	-1.3899941444397	-0.573919892311096	1.43292331695557	-0.572026610374451	0.0353100262582302	-0.59145313501358	0.22170552611351	0.221294105052948	0.22170552611351	0.22170552611351	0.230863139033318	0.22125019133091	-0.169125765562057	2.7125	14.9625	0
186	0.484500467777252	-0.307890594005585	0.799161672592163	-0.303929954767227	0.00680584972724319	0.980863451957703	-0.534344553947449	0.238788232207298	0.701730608940125	0.137422725558281	0.199533373117447	-0.340397834777832	-0.426006823778152	-0.605099558830261	-0.321572870016098	-0.223452284932137	0.218502596020699	0.218425005674362	0.218502596020699	0.218502596020699	0.218008354306221	0.218575194478035	-0.058678325265646	7.74583333333333	8.59583333333333	0
187	0.786235809326172	-0.431443154811859	0.672593951225281	-0.228440925478935	0.2216417491436	1.31829285621643	-0.59606671333313	0.484682381153107	1.03420782089233	0.0169528815895319	-0.00755934556946158	-0.384183198213577	-0.419789671897888	-0.991725504398346	0.233278855681419	-0.362642824649811	0.218837231397629	0.218664094805717	0.218837231397629	0.218837231397629	0.218247279524803	0.218957334756851	-0.058678325265646	8.6625	8.15416666666667	0
188	-0.923597514629364	-1.08009421825409	1.14089441299438	-1.24853610992432	-1.20164608955383	0.95274430513382	-1.21328854560852	-1.23657667636871	-0.129462346434593	1.97526741027832	2.23957824707031	2.65160393714905	-1.11611139774323	-0.55914980173111	-2.13442730903625	4.33456802368164	0.216590389609337	0.216703534126282	0.216590389609337	0.216590389609337	0.204245612025261	0.215040355920792	-0.169125765562057	10.0041666666667	4.72083333333333	0
189	0.786235809326172	1.11296403408051	-0.605739653110504	1.77698457241058	1.13469433784485	-1.2124274969101	1.31732106208801	1.22236478328705	-0.849829614162445	-1.13922131061554	-1.22195839881897	-0.573919892311096	1.52618062496185	-0.0557059124112129	0.0218503698706627	-0.566651105880737	0.220319181680679	0.220050826668739	0.220319181680679	0.220319181680679	0.226944580674171	0.220055997371674	-0.169125765562057	9.97083333333333	13.8958333333333	0
190	-0.521283745765686	-0.802100896835327	0.735877811908722	-0.980351388454437	-0.610847353935242	1.00898253917694	-0.904677629470825	-0.815043866634369	0.1476019769907	1.89141726493835	1.2994863986969	1.20668590068817	-1.07259118556976	-0.890451371669769	1.60049402713776	1.34935581684113	0.217403084039688	0.217564269900322	0.217403084039688	0.217403084039688	0.210553541779518	0.216282337903976	-0.169125765562057	8.79583333333333	5.6875	0
191	1.08797109127045	0.773194491863251	-0.555112600326538	0.719145059585571	1.32267582416534	-0.368854105472565	0.962418496608734	1.15210926532745	0.923382163047791	-0.815207779407501	-0.611579775810242	-0.573919892311096	0.966636478900909	-0.367925226688385	-0.0173664335161448	-0.600979685783386	0.219458699226379	0.219524830579758	0.219458699226379	0.219458699226379	0.224125131964684	0.220151543617249	-0.169125765562057	14.9958333333333	11.7208333333333	0
192	-2.58314156532288	0.217207908630371	1.02698349952698	-0.794608592987061	-1.38962745666504	-1.09995114803314	-0.194872513413429	-2.11477017402649	-2.23515129089355	1.93994164466858	2.0924334526062	-0.121470853686333	-0.721321821212769	2.32271957397461	-2.95743560791016	5.13620710372925	0.215204060077667	0.215173348784447	0.215204060077667	0.215204060077667	0.218677386641502	0.2160434871912	-0.169125765562057	11.4375	7.15416666666667	0
193	0.735946536064148	-0.215226143598557	0.330861210823059	-0.236387148499489	0.382768660783768	0.95274430513382	-0.302886337041855	0.484682381153107	1.03420782089233	-0.21699932217598	-0.281866371631622	-0.457158863544464	-0.335858047008514	-0.855334043502808	0.0199304018169641	-0.297593951225281	0.218741610646248	0.218520641326904	0.218741610646248	0.218741610646248	0.220732226967812	0.219196185469627	-0.169125765562057	9.02083333333333	8.72916666666667	0
194	0.735946536064148	0.464313060045242	0.216950282454491	0.0804681181907654	0.731877028942108	0.221647307276726	0.29890501499176	0.695448756217957	1.08962070941925	-0.241455614566803	0.0115149840712547	-0.55932480096817	0.0620400384068489	-0.27115735411644	0.286211162805557	0.533774793148041	0.219171866774559	0.21919010579586	0.219171866774559	0.219171866774559	0.221783563494682	0.220199301838875	-0.169125765562057	2.82083333333333	11.1291666666667	0
195	-2.33169555664062	0.000990874716080725	0.735877811908722	-0.791628837585449	-1.17479169368744	-0.734402656555176	-0.272025227546692	-1.9742591381073	-1.95808696746826	1.30252540111542	0.881667733192444	-0.238231912255287	-0.864316463470459	2.73457360267639	0.911065578460693	0.200701266527176	0.215490892529488	0.21531680226326	0.215490892529488	0.215490892529488	0.219298616051674	0.216186791658401	0.272664040327072	11.7625	6.69583333333333	0
196	-0.219548508524895	-1.01831793785095	1.0776104927063	-1.1283495426178	-0.906246781349182	1.14957821369171	-1.15156638622284	-0.674532890319824	0.480079174041748	0.471529245376587	0.429333627223969	1.19209086894989	-1.12543702125549	-1.28474390506744	-0.461459994316101	-0.0210769753903151	0.218263566493988	0.218616276979446	0.218263566493988	0.218263566493988	0.20252525806427	0.216807782649994	3.36519265174866	3.22083333333333	6.7625	0
197	-1.47677886486053	-0.647660136222839	1.38137304782867	-1.27833425998688	-1.20164608955383	0.446600258350372	-0.935538768768311	-1.5527263879776	-0.572765290737152	0.329061686992645	-0.182861506938934	1.30885195732117	-1.51090085506439	0.855326652526855	-1.0067925453186	0.365078181028366	0.216016739606857	0.216512262821198	0.216016739606857	0.216016739606857	0.207208424806595	0.214610457420349	-0.169125765562057	13.3958333333333	4.25416666666667	0
199	0.534789741039276	1.36006927490234	-0.504485487937927	2.07695412635803	0.973567366600037	-1.71857166290283	1.50248754024506	1.01159846782684	-1.4593710899353	-1.23743462562561	-1.43086767196655	-0.573919892311096	1.68471825122833	0.0665546730160713	0.0746163502335548	-0.521844804286957	0.22051040828228	0.220146462321281	0.22051040828228	0.22051040828228	0.2273268699646	0.220294833183289	0.0517691299319267	7.77083333333333	14.8625	0
200	0.132475972175598	0.958523333072662	-0.504485487937927	1.04096662998199	0.624459028244019	-1.35302317142487	1.10129344463348	0.519810080528259	-0.849829614162445	-0.810161292552948	-0.530740976333618	-0.573919892311096	1.17491126060486	-0.129798159003258	0.0313421078026295	-0.560817301273346	0.22017577290535	0.220624655485153	0.22017577290535	0.22017577290535	0.225988835096359	0.220008224248886	-0.169125765562057	9.97916666666667	12.2041666666667	0
